# Supplementary material for: Collaborative Purification of Tert-Butanol and N2O over Fe/Co-Zeolite Catalysts
Source: Int J Environ Res Public Health. 2023 Mar 10;20(6):4902. doi: 10.3390/ijerph20064902 (PMC10049020; doi:10.3390/ijerph20064902)
Supplement: Supplementary file 1 [file ijerph-20-04902-s001.zip]

Archive with 1 entries (1 files):
- ijerph-2236222-supplementary.pdf
